# Supplementary material for: Modelling the health labour market outlook in Kenya: Supply, needs and investment requirements for health workers, 2021–2035
Source: PLOS Glob Public Health. 2025 Jan 6;5(1):e0003966. doi: 10.1371/journal.pgph.0003966 (PMC11703116; doi:10.1371/journal.pgph.0003966)
Supplement: S1 Data — (XLSM) [file pgph.0003966.s001.xlsm]

## Sheet: Cover Page
	Population Health Needs Simulation Model for Health Workforce Planning - Kenya
	Dashboard!A1
	Citation:	Asamani, J.A.; Christmals, C.D.; Reitsma, G.M., (2021). Advancing the Population Needs-Based Health Workforce Planning Methodology: A Simulation Tool for Country Application. Int. J. Environ. Res. Public Health,18, 2113. https://doi.org/10.3390/ijerph1804
	The model may be used freely for non-commercial analysis provided the authors are dully acknowldged. The authors bear no responsibility for data errors! Send request for modifications to											jamesavoka@gmail.com

## Sheet: Dashboard
			2020	0
			Need	Supply	Supply-Need Ratio
		Intensive Care Nurse	#N/A	#N/A	#N/A
		Oncology Nurse	#N/A	#N/A	#N/A
		Midwife	#N/A	#N/A	#N/A
		Obstetrician & Gynaecologist	#N/A	#N/A	#N/A
		Neuro-Surgeon	#N/A	#N/A	#N/A
		ENT Surgeon	#N/A	#N/A	#N/A
		Paediatrician	#N/A	#N/A	#N/A
		Paediatric Nurse	#VALUE!	#VALUE!	#VALUE!
		Kenya	#VALUE!	#VALUE!	#VALUE!
	1	Cadre	Need (a)	Supply (b)	Gap (a-b)	Supply-Need Ratio	Diff
	2	Intensive Care Nurse	#N/A	#N/A	#N/A	#N/A	#N/A
	3	Oncology Nurse	#N/A	#N/A	#N/A	#N/A	#N/A
	4	Midwife	#N/A	#N/A	#N/A	#N/A	#N/A
	5	Obstetrician & Gynaecologist	#N/A	#N/A	#N/A	#N/A	#N/A
	6	Neuro-Surgeon	#N/A	#N/A	#N/A	#N/A	#N/A
	7	ENT Surgeon	#N/A	#N/A	#N/A	#N/A	#N/A
	8	Paediatrician	#N/A	#N/A	#N/A	#N/A	#N/A
	9	Paediatric Nurse	#VALUE!	#VALUE!	#VALUE!	#VALUE!	#VALUE!
	10	Kenya	#VALUE!	#VALUE!	#VALUE!	#VALUE!	#VALUE!

## Sheet: Conceptual Model
			Welcome to the Population Health Needs Simulation Model for Health Workforce Planning
			Population Health Needs Simulation Model for Health Workforce Planning

## Sheet: Country Info and objective
	Population Health Needs Simulation Model for Health Workforce Planning
							Parameter	Value/Response
							(a) Name of country	Kenya
							(b) Objective of analysis
							(c) Horizon of projection (Number of years)	15
							(d) Baseline Year	2021
							(e) Target Year	2036
							Health System Setup
							Health System Levels	Programme areas
							Level 1	Communicable Diseases
							Level 2	Non-Communicable Diseases
							Level 3	Reproductive, Maternal, Neonatal, Child and Adolescent Health
							Level 4
							Level 5
							Level 6
							All Levels
							Composite National Health Service Coverage Target (e.g. UHC index target or Public Sector Target)
							Base Value	1
							5-Year target	1
							10-Year Target	1
							15-Year Target	1
							Exchange Rate (1 USD to LCU)	107
							Average Annual Inflation Rate (%)	0.065
							Currency to display cost estimates*	USD
							*LCU - Local Currency Unit; USD - United States Dollars
							Parameters To Include in Sensitivity Analysis
							Parameter	Decision (Yes/No)
							Level of Health (Disease prevalence)
							Standard Workload	Yes

## Sheet: Labour regulations
		Population Health Needs Simulation Model for Health Workforce Planning
		(A) Minimum Working Conditions and Labour Regulations
		CODE	Definition	Value	Remarks/Explanation
		LR1	Non-Working Days (Minimum for any worker)	146	This is automatically computed from the data provided.
		LR11	Number of Public Holidays per year	12	All statutory public holidays in the country
		LR12	Number of Weekend Days per year	104	A sum of all non-working days in each week of the year
		LR13	Annual Leave/Vacation (Minimum for any worker)	30	The minimum number of annual leave days a worker is entitled.
		LR14	Other absences (uncertified sick leave, casual leave, compensatory leave etc)
		LR2	Regulations on Working Hours
		LR21	Number of Working Hours Per Day	8	As per national/local labour laws and regulations.
		LR22	Number of Working Days in a week	5	As per national/local labour laws and regulations.
		LR23	Maximum Number of Working Hours Per Week	40	As per national/local labour laws and regulations.
		LR24	Maximum Number of Working Hours Per Month	160	This is automatically computed from the data provided.
		LRAWTD	Available Working Days (Minimum for any worker)	219
		LRAWTH	Available Working Hours (Minimum for any worker)	1752
		LRAWTM	Available Working Minutes (Minimum for any worker)	105120
		(B) AVAILABLE WORKING TIME, AWT
		No.	List of cadres	ISCO-CLASSIFICATION (Please, select from List)	Annual leave entitlement	Labour participaton rate [% of the HWF stock that are working full-time, part-time work is converted to FTE; if 100% is assumed you may leave it black or put 100%]	Available Working Days Per Year	Available Working Hours Per Year	Available Working Minutes Per Worker per Year	Adjusted Available Working Minutes Per Year
		HW1	Medical officer	General Medical Practioner	30	1	219	1752	105120	105120
		HW2	Obstetrician &Gynecologist	Specialist Medical Practitoners	30	1	219	1752	105120	105120
		HW3	Ophthamologist	Specialist Medical Practitoners	30	1	219	1752	105120	105120
		HW4	Pediatrician	Specialist Medical Practitoners	30	1	219	1752	105120	105120
		HW5	Physician(internal Medicine)	Specialist Medical Practitoners	30	1	219	1752	105120	105120
		HW6	Psychiatrist	Specialist Medical Practitoners	30	1	219	1752	105120	105120
		HW7	Surgeon	Specialist Medical Practitoners	30	1	219	1752	105120	105120
		HW8	Pathologist	Specialist Medical Practitoners	30	1	219	1752	105120	105120
		HW9	Operating Theatre nurse	Nursing Professionals	30	1	219	1752	105120	105120
		HW10	Kenya Registered Community Health Nurse	Nursing Professionals	30	1	219	1752	105120	105120
		HW11	Mental Health/Psychiatry Nurse	Nursing Professionals	30	1	219	1752	105120	105120
		HW12	Critical care Nurse	Nursing Professionals	30	1	219	1752	105120	105120
		HW13	Paediatric Nurse	Nursing Professionals	30	1	219	1752	105120	105120
		HW14	Kenya Registered Midwife	Midwifery Professionals	30	1	219	1752	105120	105120
		HW15	Registered Clinical Officer	Clinical Practitioners	30	1	219	1752	105120	105120
		HW16	Anaesthetist Clinical Officer	Specialized Clinical Officer	30	1	219	1752	105120	105120
		HW17	Lung & Skin Clinical officer	Specialized Clinical Officer	30	1	219	1752	105120	105120
		HW18	Paediatric Clinical Officer	Specialized Clinical Officer	30	1	219	1752	105120	105120
		HW19	Reproductive Health Clinical Officer	Specialized Clinical Officer	30	1	219	1752	105120	105120
		HW20	Dental surgeion	Dental Professionals	30	1	219	1752	105120	105120
		HW21	Community Oral Health Officer	Dental Professionals	30	1	219	1752	105120	105120
		HW22	Pharmacist	Pharmaceutical Profesionals	30	1	219	1752	105120	105120
		HW23	Clinical pharmacist	Pharmaceutical Profesionals	30	1	219	1752	105120	105120
		HW24	Pharmaceutical Technologist	Pharmaceutical Profesionals	30	1	219	1752	105120	105120
		HW25	Physiotherapist	Rehabilitation Proffessionals	30	1	219	1752	105120	105120
		HW26	Occupational Therapist	Rehabilitation Proffessionals	30	1	219	1752	105120	105120
		HW27	Orthopaedic Technologist	Rehabilitation Proffessionals	30	1	219	1752	105120	105120
		HW28	Clinical Dietician	Dieticians and Nutrionists	30	1	219	1752	105120	105120
		HW29	Nutritionist	Dieticians and Nutrionists	30	1	219	1752	105120	105120
		HW30	Speech Therapist	Audiologists and Speech Therapist	30	1	219	1752	105120	105120
		HW31	Medical Laboratory Technologist	Medical and Pathology Laboratory Technicians	30	1	219	1752	105120	105120
		HW32	Orthopedic Trauma Technologist	Medical and Pathology Laboratory Technicians	30	1	219	1752	105120	105120
		HW33								Not measured
		HW34								Not measured
		HW35								Not measured
		HW36								Not measured
		HW37								Not measured
		HW38								Not measured
		HW39								Not measured
		HW40								Not measured
		HW41								Not measured
		HW42								Not measured
		HW43								Not measured
		HW44								Not measured
		HW45								Not measured
		HW46								Not measured
		HW47								Not measured
		HW48								Not measured
		HW49								Not measured
		HW50								Not measured
		HW51								Not measured
		HW52								Not measured
		HW53								Not measured
		HW54								Not measured
		HW55								Not measured
		HW56								Not measured
		HW57								Not measured
		HW58								Not measured
		HW59								Not measured
		HW60								Not measured
		HW61								Not measured
		HW62								Not measured
		HW63								Not measured
		HW64								Not measured
		HW65								Not measured
		HW66								Not measured
		HW67								Not measured
		HW68								Not measured
		HW69								Not measured
		HW70								Not measured
			Kenya				146
									105120

## Sheet: Current stock
		Population Health Needs Simulation Model for Health Workforce Planning
		CURRENT HEALTH WORKFORCE STOCK & INCOME
		No.	List of cadres	Active Baseline Stock	Average Annual Salary per worker (in LCU) - Before tax	Other Monetary Benefits/Allowances per worker (in LCU) - Per Year	Total Annual Income per worker (LCU)	Total Income per worker (USD)
		1	Medical officer	11129	785854	3.20465e+06	3.99051e+06	37294.4
		2	Obstetrician &Gynecologist	402	1.50331e+06	3326160	4.82947e+06	45135.2
		3	Ophthamologist	104	1.50331e+06	3326160	4.82947e+06	45135.2
		4	Pediatrician	343	1.50331e+06	3326160	4.82947e+06	45135.2
		5	Physician(internal Medicine)	347	1.50331e+06	3326160	4.82947e+06	45135.2
		6	Psychiatrist	70	1.50331e+06	3326160	4.82947e+06	45135.2
		7	Surgeon	332	1.50331e+06	3326160	4.82947e+06	45135.2
		8	Pathologist	65	1.50331e+06	3326160	4.82947e+06	45135.2
		9	Operating Theatre nurse		646827	644290	1.29112e+06	12066.5
		10	Kenya Registered Community Health Nurse	109659	646827	644290	1.29112e+06	12066.5
		11	Mental Health/Psychiatry Nurse		646827	644290	1.29112e+06	12066.5
		12	Critical care Nurse		646827	644290	1.29112e+06	12066.5
		13	Paediatric Nurse		646827	644290	1.29112e+06	12066.5
		14	Kenya Registered Midwife		646827	644290	1.29112e+06	12066.5
		15	Registered Clinical Officer	21797	610787	820964	1.43175e+06	13380.8
		16	Anaesthetist Clinical Officer	932	780045	1164000	1944045	18168.6
		17	Lung & Skin Clinical officer	272	780045	1164000	1944045	18168.6
		18	Paediatric Clinical Officer	512	780045	1164000	1944045	18168.6
		19	Reproductive Health Clinical Officer	132	780045	1164000	1944045	18168.6
		20	Dental surgeion	1344	1.50331e+06	2366160	3.86947e+06	36163.3
		21	Community Oral Health Officer		354843	562000	916843	8568.62
		22	Pharmacist	4069	1.22925e+06	2727000	3.95625e+06	36974.3
		23	Clinical pharmacist		1.22925e+06	2727000	3.95625e+06	36974.3
		24	Pharmaceutical Technologist	11429	549146	680200	1.22935e+06	11489.2
		25	Physiotherapist	1757	546616	795750	1342366	12545.5
		26	Occupational Therapist	553	486175	720750	1.20693e+06	11279.7
		27	Orthopaedic Technologist	287	517999	754286	1.27228e+06	11890.5
		28	Clinical Dietician		681880	630818	1.3127e+06	12268.2
		29	Nutritionist	10521	681880	630818	1.3127e+06	12268.2
		30	Speech Therapist		546616	795750	1342366	12545.5
		31	Medical Laboratory Technologist	18198	624017	689052	1.31307e+06	12271.7
		32	Orthopedic Trauma Technologist		517999	754286	1.27228e+06	11890.5
		33
		34
		35
		36
		37
		38
		39
		40
		41
		42
		43
		44
		45
		46
		47
		48
		49
		50
		51
		52
		53
		54
		55
		56
		57
		58
		59
		60
		61
		62
		63
		64
		65
		66
		67
		68
		69
		70

## Sheet: Income Transitional calculation
		Population Health Needs Simulation Model for Health Workforce Planning
		CURRENT HEALTH WORKFORCE STOCK & INCOME
		No.	List of cadres	2021	2022	2023	2024	2025	2026	2027	2028	2029	2030	2031	2032	2033	2034	2035	2036
		1	Medical officer	37294.4	39718.6	42300.3	45049.8	47978	51096.6	54417.9	57955.1	61722.1	65734.1	70006.8	74557.2	79403.5	84564.7	90061.4	95915.4
		2	Obstetrician &Gynecologist	45135.2	48069	51193.5	54521.1	58065	61839.2	65858.7	70139.6	74698.6	79554	84725	90232.2	96097.3	102344	108996	116081
		3	Ophthamologist	45135.2	48069	51193.5	54521.1	58065	61839.2	65858.7	70139.6	74698.6	79554	84725	90232.2	96097.3	102344	108996	116081
		4	Pediatrician	45135.2	48069	51193.5	54521.1	58065	61839.2	65858.7	70139.6	74698.6	79554	84725	90232.2	96097.3	102344	108996	116081
		5	Physician(internal Medicine)	45135.2	48069	51193.5	54521.1	58065	61839.2	65858.7	70139.6	74698.6	79554	84725	90232.2	96097.3	102344	108996	116081
		6	Psychiatrist	45135.2	48069	51193.5	54521.1	58065	61839.2	65858.7	70139.6	74698.6	79554	84725	90232.2	96097.3	102344	108996	116081
		7	Surgeon	45135.2	48069	51193.5	54521.1	58065	61839.2	65858.7	70139.6	74698.6	79554	84725	90232.2	96097.3	102344	108996	116081
		8	Pathologist	45135.2	48069	51193.5	54521.1	58065	61839.2	65858.7	70139.6	74698.6	79554	84725	90232.2	96097.3	102344	108996	116081
		9	Operating Theatre nurse	12066.5	12850.8	13686.1	14575.7	15523.2	16532.2	17606.8	18751.2	19970	21268.1	22650.5	24122.8	25690.8	27360.7	29139.1	31033.1
		10	Kenya Registered Community Health Nurse	12066.5	12850.8	13686.1	14575.7	15523.2	16532.2	17606.8	18751.2	19970	21268.1	22650.5	24122.8	25690.8	27360.7	29139.1	31033.1
		11	Mental Health/Psychiatry Nurse	12066.5	12850.8	13686.1	14575.7	15523.2	16532.2	17606.8	18751.2	19970	21268.1	22650.5	24122.8	25690.8	27360.7	29139.1	31033.1
		12	Critical care Nurse	12066.5	12850.8	13686.1	14575.7	15523.2	16532.2	17606.8	18751.2	19970	21268.1	22650.5	24122.8	25690.8	27360.7	29139.1	31033.1
		13	Paediatric Nurse	12066.5	12850.8	13686.1	14575.7	15523.2	16532.2	17606.8	18751.2	19970	21268.1	22650.5	24122.8	25690.8	27360.7	29139.1	31033.1
		14	Kenya Registered Midwife	12066.5	12850.8	13686.1	14575.7	15523.2	16532.2	17606.8	18751.2	19970	21268.1	22650.5	24122.8	25690.8	27360.7	29139.1	31033.1
		15	Registered Clinical Officer	13380.8	14250.6	15176.9	16163.4	17214	18332.9	19524.6	20793.7	22145.2	23584.7	25117.7	26750.3	28489.1	30340.9	32313.1	34413.4
		16	Anaesthetist Clinical Officer	18168.6	19349.6	20607.3	21946.8	23373.4	24892.6	26510.6	28233.8	30069	32023.5	34105	36321.9	38682.8	41197.2	43875	46726.9
		17	Lung & Skin Clinical officer	18168.6	19349.6	20607.3	21946.8	23373.4	24892.6	26510.6	28233.8	30069	32023.5	34105	36321.9	38682.8	41197.2	43875	46726.9
		18	Paediatric Clinical Officer	18168.6	19349.6	20607.3	21946.8	23373.4	24892.6	26510.6	28233.8	30069	32023.5	34105	36321.9	38682.8	41197.2	43875	46726.9
		19	Reproductive Health Clinical Officer	18168.6	19349.6	20607.3	21946.8	23373.4	24892.6	26510.6	28233.8	30069	32023.5	34105	36321.9	38682.8	41197.2	43875	46726.9
		20	Dental surgeion	36163.3	38513.9	41017.3	43683.4	46522.8	49546.8	52767.4	56197.2	59850.1	63740.3	67883.4	72295.9	76995.1	81999.8	87329.8	93006.2
		21	Community Oral Health Officer	8568.62	9125.58	9718.75	10350.5	11023.2	11739.8	12502.8	13315.5	14181	15102.8	16084.5	17130	18243.4	19429.2	20692.1	22037.1
		22	Pharmacist	36974.3	39377.6	41937.2	44663.1	47566.2	50658	53950.7	57457.5	61192.3	65169.8	69405.8	73917.2	78721.8	83838.7	89288.2	95092
		23	Clinical pharmacist	36974.3	39377.6	41937.2	44663.1	47566.2	50658	53950.7	57457.5	61192.3	65169.8	69405.8	73917.2	78721.8	83838.7	89288.2	95092
		24	Pharmaceutical Technologist	11489.2	12236	13031.4	13878.4	14780.5	15741.2	16764.4	17854.1	19014.6	20250.5	21566.8	22968.7	24461.6	26051.6	27745	29548.4
		25	Physiotherapist	12545.5	13360.9	14229.4	15154.3	16139.3	17188.4	18305.6	19495.5	20762.7	22112.3	23549.6	25080.3	26710.5	28446.7	30295.7	32265
		26	Occupational Therapist	11279.7	12012.9	12793.7	13625.3	14510.9	15454.1	16458.7	17528.5	18667.8	19881.2	21173.5	22549.8	24015.5	25576.5	27239	29009.5
		27	Orthopaedic Technologist	11890.5	12663.4	13486.5	14363.1	15296.7	16291	17349.9	18477.7	19678.7	20957.9	22320.1	23770.9	25316	26961.6	28714.1	30580.5
		28	Clinical Dietician	12268.2	13065.6	13914.9	14819.4	15782.6	16808.5	17901.1	19064.6	20303.8	21623.6	23029.1	24526	26120.2	27818	29626.2	31551.9
		29	Nutritionist	12268.2	13065.6	13914.9	14819.4	15782.6	16808.5	17901.1	19064.6	20303.8	21623.6	23029.1	24526	26120.2	27818	29626.2	31551.9
		30	Speech Therapist	12545.5	13360.9	14229.4	15154.3	16139.3	17188.4	18305.6	19495.5	20762.7	22112.3	23549.6	25080.3	26710.5	28446.7	30295.7	32265
		31	Medical Laboratory Technologist	12271.7	13069.3	13918.8	14823.6	15787.1	16813.3	17906.1	19070	20309.6	21629.7	23035.6	24532.9	26127.6	27825.9	29634.5	31560.8
		32	Orthopedic Trauma Technologist	11890.5	12663.4	13486.5	14363.1	15296.7	16291	17349.9	18477.7	19678.7	20957.9	22320.1	23770.9	25316	26961.6	28714.1	30580.5
		33
		34
		35
		36
		37
		38
		39
		40
		41
		42
		43
		44
		45
		46
		47
		48
		49
		50
		51
		52
		53
		54
		55
		56
		57
		58
		59
		60
		61
		62
		63
		64
		65
		66
		67
		68
		69
		70

## Sheet: Labour Flows
		Population Health Needs Simulation Model for Health Workforce Planning
		Labour Market Flows
		General Information (average for all staff) - optional.
		CODE	DIMENSION	VALUE	DATA SOURCE
		GLMF 1	Rate of Annual Retirements and Deaths (%)
		GLMF 2	Annual Rate of out-migration (%)
		GLMF 3	Annual Rate of all other forms of attrition
		GLMF 4	Annual Rate of immigration (%)
		GLMF 5	Overall Attrition Rate (%)	0.017	Lopes et al 2017
		No.	List of cadres	Rate of Annual Retirememts/Death (%)	Annual Rate of out-migration (%)	Annual Rate of all other forms of attrition (%)	Annual Rate of immigration (%)	Annual Attrition Rate (%)
		1	Medical officer					0.017
		2	Obstetrician &Gynecologist					0.017
		3	Ophthamologist					0.017
		4	Pediatrician					0.017
		5	Physician(internal Medicine)					0.017
		6	Psychiatrist					0.017
		7	Surgeon					0.017
		8	Pathologist					0.017
		9	Operating Theatre nurse					0.017
		10	Kenya Registered Community Health Nurse					0.017
		11	Mental Health/Psychiatry Nurse					0.017
		12	Critical care Nurse					0.017
		13	Paediatric Nurse					0.017
		14	Kenya Registered Midwife					0.017
		15	Registered Clinical Officer					0.017
		16	Anaesthetist Clinical Officer					0.017
		17	Lung & Skin Clinical officer					0.017
		18	Paediatric Clinical Officer					0.017
		19	Reproductive Health Clinical Officer					0.017
		20	Dental surgeion					0.017
		21	Community Oral Health Officer					0.017
		22	Pharmacist					0.017
		23	Clinical pharmacist					0.017
		24	Pharmaceutical Technologist					0.017
		25	Physiotherapist					0.017
		26	Occupational Therapist					0.017
		27	Orthopaedic Technologist					0.017
		28	Clinical Dietician					0.017
		29	Nutritionist					0.017
		30	Speech Therapist					0.017
		31	Medical Laboratory Technologist					0.017
		32	Orthopedic Trauma Technologist					0.017
		33	0
		34	0
		35	0
		36	0
		37	0
		38	0
		39	0
		40	0
		41	0
		42	0
		43	0
		44	0
		45	0
		46	0
		47	0
		48	0
		49	0
		50	0
		51	0
		52	0
		53	0
		54	0
		55	0
		56	0
		57	0
		58	0
		59	0
		60	0
		61	0
		62	0
		63	0
		64	0
		65	0
		66	0
		67	0
		68	0
		69	0
		70	0

## Sheet: Education pipeline
		Population Health Needs Simulation Model for Health Workforce Planning
		Health Professions Education Pipeline
		No.	List of cadres	Duration of training (Years)	Cost of Training Per Year (in LCU)	Average Number of Annual Enrollments	Drop-out rate per cohort (%)	Graduation/Pass Rate (%)	Total Cost of Training (in LCU)	Total Cost of Training (USD)	Estimated Annual Graduates
		1	Medical officer	6	576000	440	0.363636	1	3456000	32299.1	280
		2	Obstetrician &Gynecologist	3	645000	100	0.35	0.9	1935000	18084.1	58.5
		3	Ophthamologist	3	645000	100	0.35	0.9	1935000	18084.1	58.5
		4	Pediatrician	3	645000	100	0.35	0.9	1935000	18084.1	58.5
		5	Physician(internal Medicine)	3	645000	100	0.35	0.9	1935000	18084.1	58.5
		6	Psychiatrist	3	645000	100	0.35	0.9	1935000	18084.1	58.5
		7	Surgeon	3	645000	100	0.35	0.9	1935000	18084.1	58.5
		8	Pathologist	3	645000	100	0.35	0.9	1935000	18084.1	58.5
		9	Operating Theatre nurse	1	120000	180	0	1	120000	1121.5	180
		10	Kenya Registered Community Health Nurse	3	450000	5500	0.2	0.9	1350000	12616.8	3960
		11	Mental Health/Psychiatry Nurse	1	120000	100	0.2	0.9	120000	1121.5	72
		12	Critical care Nurse	1	120000	150	0.1	0.9	120000	1121.5	121.5
		13	Paediatric Nurse	1	120000	60	0	1	120000	1121.5	60
		14	Kenya Registered Midwife	1	120000	300	0.2	0.9	120000	1121.5	216
		15	Registered Clinical Officer	3	550000	3520	0.119318	0.9	1650000	15420.6	2790
		16	Anaesthetist Clinical Officer	1.5	180999	320	0.09375	0.9	271498	2537.37	261
		17	Lung & Skin Clinical officer	1.5	180999	120	0.166667	0.9	271498	2537.37	90
		18	Paediatric Clinical Officer	1.5	180999	120	0.166667	0.9	271498	2537.37	90
		19	Reproductive Health Clinical Officer	2	180999	80	0.0625	0.9	361998	3383.16	67.5
		20	Dental surgeion	5	720000	40	0.3	0.9	3600000	33644.9	25.2
		21	Community Oral Health Officer	3	240000	50	0.1	0.9	720000	6728.97	40.5
		22	Pharmacist	4	576000	1540	0.2	0.9	2304000	21532.7	1108.8
		23	Clinical pharmacist						0	0	0
		24	Pharmaceutical Technologist	3	402500	379	0.104167	0.8998	1207500	11285	305.501
		25	Physiotherapist	3	402500	480	0.104167	0.8998	1207500	11285	386.914
		26	Occupational Therapist	3	402500	200	0.1	0.9	1207500	11285	162
		27	Orthopaedic Technologist	3	240000	40	0.125	0.875	720000	6728.97	30.625
		28	Clinical Dietician	4	685000	792	0.15404	0.97	2740000	25607.5	649.9
		29	Nutritionist	3	261000	770	0.415584	0.95	783000	7317.76	427.5
		30	Speech Therapist	1.5	180000	12	0.166667	0.8333	270000	2523.36	8.333
		31	Medical Laboratory Technologist	3	300000	810	0.0740741	0.925	900000	8411.21	693.75
		32	Orthopedic Trauma Technologist	2.5	200000				500000	4672.9	0
		33	0						0	0	0
		34	0						0	0	0
		35	0						0	0	0
		36	0						0	0	0
		37	0						0	0	0
		38	0						0	0	0
		39	0						0	0	0
		40	0						0	0	0
		41	0						0	0	0
		42	0						0	0	0
		43	0						0	0	0
		44	0						0	0	0
		45	0						0	0	0
		46	0						0	0	0
		47	0						0	0	0
		48	0						0	0	0
		49	0						0	0	0
		50	0						0	0	0
		51	0						0	0	0
		52	0						0	0	0
		53	0						0	0	0
		54	0						0	0	0
		55	0						0	0	0
		56	0						0	0	0
		57	0						0	0	0
		58	0						0	0	0
		59	0						0	0	0
		60	0						0	0	0
		61	0						0	0	0
		62	0						0	0	0
		63	0						0	0	0
		64	0						0	0	0
		65	0						0	0	0
		66	0						0	0	0
		67	0						0	0	0
		68	0						0	0	0
		69	0						0	0	0
		70	0						0	0	0
										0
										0
										0
										0
										0
										0
										0
										0
										0
										0
										0
										0
										0
										0
										0
										0
										0
										0
										0
										0
										0
										0
										0
										0
										0
										0
										0
										0
										0
										0
										0
										0
										0
										0
										0
										0
										0
										0
										0
										0
										0
										0
										0
										0
										0
										0
										0
										0
										0
										0
										0
										0
										0
										0
										0
										0
										0
										0
										0
										0
										0
										0
										0
										0
										0
										0
										0
										0
										0
										0
										0
										0
										0
										0
										0
										0
										0
										0
										0
										0
										0
										0
										0
										0
										0
										0
										0
										0
										0
										0
										0
										0
										0
										0
										0
										0
										0
										0
										0
										0
										0
										0
										0
										0
										0
										0
										0
										0
										0
										0
										0
										0
										0
										0
										0
										0
										0
										0
										0
										0
										0
										0
										0
										0
										0
										0
										0
										0
										0
										0
										0
										0
										0
										0
										0
										0
										0
										0
										0
										0
										0
										0
										0
										0
										0
										0
										0
										0
										0
										0
										0
										0
										0
										0
										0
										0
										0
										0
										0
										0
										0
										0
										0
										0
										0
										0
										0
										0
										0
										0
										0
										0
										0
										0
										0
										0
										0
										0
										0
										0
										0
										0
										0
										0
										0
										0
										0
										0
										0
										0
										0
										0
										0
										0
										0
										0
										0
										0
										0
										0
										0
										0
										0
										0
										0
										0
										0
										0
										0
										0
										0
										0
										0
										0
										0
										0
										0
										0
										0
										0
										0
										0
										0
										0
										0
										0
										0
										0
										0
										0
										0
										0
										0
										0
										0
										0
										0
										0
										0
										0
										0
										0
										0
										0
										0
										0
										0
										0
										0
										0
										0
										0
										0
										0
										0
										0
										0
										0
										0
										0
										0
										0
										0
										0
										0
										0
										0
										0
										0
										0
										0
										0
										0
										0
										0
										0
										0
										0
										0
										0
										0
										0
										0
										0
										0
										0
										0
										0
										0
										0
										0
										0
										0
										0
										0
										0
										0
										0
										0
										0
										0
										0
										0
										0
										0
										0
										0
										0
										0
										0
										0
										0
										0
										0
										0
										0
										0
										0
										0
										0
										0
										0
										0
										0
										0
										0
										0
										0
										0
										0
										0
										0
										0
										0
										0
										0
										0
										0
										0
										0
										0
										0
										0
										0
										0
										0
										0
										0
										0
										0
										0
										0
										0
										0
										0
										0
										0
										0
										0
										0
										0
										0
										0
										0
										0
										0
										0
										0
										0
										0
										0
										0
										0
										0
										0
										0
										0
										0
										0
										0
										0
										0
										0
										0
										0
										0
										0
										0
										0
										0
										0
										0
										0
										0
										0
										0
										0
										0
										0
										0
										0
										0
										0
										0
										0
										0
										0
										0
										0
										0
										0
										0
										0
										0
										0
										0
										0
										0
										0
										0
										0
										0
										0
										0
										0
										0
										0
										0
										0
										0
										0
										0
										0
										0
										0
										0
										0
										0
										0
										0
										0
										0
										0
										0
										0
										0
										0
										0
										0
										0
										0
										0
										0
										0
										0
										0
										0
										0
										0
										0
										0
										0
										0
										0
										0
										0
										0
										0
										0
										0
										0
										0
										0
										0
										0
										0
										0
										0
										0
										0
										0
										0
										0
										0
										0
										0
										0
										0
										0
										0
										0
										0
										0
										0
										0
										0
										0
										0
										0
										0
										0
										0
										0
										0
										0
										0
										0
										0
										0
										0
										0
										0
										0
										0
										0
										0
										0
										0
										0
										0
										0
										0
										0
										0
										0
										0
										0
										0
										0
										0
										0
										0
										0
										0
										0
										0
										0
										0
										0
										0
										0
										0
										0
										0
										0
										0
										0
										0
										0
										0
										0
										0
										0
										0
										0
										0
										0
										0
										0
										0
										0
										0
										0
										0
										0
										0
										0
										0
										0
										0
										0
										0
										0
										0
										0
										0
										0
										0
										0
										0
										0
										0
										0
										0
										0
										0
										0
										0
										0
										0
										0
										0
										0
										0
										0
										0
										0
										0
										0
										0
										0
										0
										0
										0
										0
										0
										0
										0
										0
										0
										0
										0
										0
										0
										0
										0
										0
										0
										0
										0
										0
										0
										0
										0
										0
										0
										0
										0
										0
										0
										0
										0
										0
										0
										0
										0
										0
										0
										0
										0
										0
										0
										0
										0
										0
										0
										0
										0
										0
										0
										0
										0
										0
										0
										0
										0
										0
										0
										0
										0
										0
										0
										0
										0
										0
										0
										0
										0
										0
										0
										0
										0
										0
										0
										0
										0
										0
										0
										0
										0
										0
										0
										0
										0
										0
										0
										0
										0
										0
										0
										0
										0
										0
										0
										0
										0
										0
										0
										0
										0
										0
										0
										0
										0
										0
										0
										0
										0
										0
										0
										0
										0
										0
										0
										0
										0
										0
										0
										0
										0
										0
										0
										0
										0
										0
										0
										0
										0
										0
										0
										0
										0
										0
										0
										0
										0
										0
										0
										0
										0
										0
										0
										0
										0
										0
										0
										0
										0
										0
										0
										0
										0
										0
										0
										0
										0
										0
										0
										0
										0
										0
										0
										0
										0
										0
										0
										0
										0
										0
										0
										0
										0
										0
										0
										0
										0
										0
										0
										0
										0
										0
										0
										0
										0
										0
										0
										0
										0
										0
										0
										0
										0
										0
										0
										0
										0
										0
										0
										0
										0
										0
										0
										0
										0
										0
										0
										0
										0
										0
										0
										0
										0
										0
										0
										0
										0
										0
										0
										0
										0
										0
										0
										0
										0
										0
										0
										0
										0
										0
										0
										0
										0
										0
										0
										0
										0
										0
										0
										0
										0
										0
										0
										0
										0
										0
										0
										0
										0
										0
										0
										0
										0
										0
										0
										0
										0
										0
										0
										0
										0
										0
										0
										0
										0
										0
										0
										0
										0
										0
										0
										0
										0
										0
										0
										0
										0
										0
										0
										0
										0
										0
										0
										0
										0
										0
										0
										0
										0
										0
										0
										0
										0
										0
										0
										0
										0
										0
										0
										0
										0
										0
										0
										0
										0
										0
										0
										0
										0
										0
										0
										0
										0
										0
										0
										0
										0
										0
										0
										0
										0
										0
										0
										0
										0
										0
										0
										0
										0
										0
										0
										0
										0
										0
										0
										0
										0
										0
										0
										0
										0
										0
										0
										0
										0
										0
										0
										0
										0
										0
										0
										0
										0
										0
										0
										0
										0
										0
										0
										0
										0
										0
										0
										0
										0
										0
										0
										0
										0
										0
										0
										0
										0
										0
										0
										0
										0
										0
										0
										0
										0
										0
										0
										0
										0
										0
										0
										0
										0
										0
										0
										0
										0
										0
										0
										0
										0
										0
										0
										0
										0
										0
										0
										0
										0
										0
										0
										0
										0
										0
										0
										0
										0
										0
										0
										0
										0
										0
										0
										0
										0
										0
										0
										0
										0
										0
										0
										0
										0
										0
										0
										0
										0
										0
										0
										0
										0
										0
										0
										0
										0
										0
										0
										0
										0
										0
										0
										0
										0
										0
										0
										0
										0
										0
										0
										0
										0
										0
										0
										0
										0
										0
										0
										0
										0
										0
										0
										0
										0
										0
										0
										0
										0
										0
										0
										0
										0
										0
										0
										0
										0
										0
										0
										0
										0
										0
										0
										0
										0
										0
										0
										0
										0
										0
										0
										0
										0
										0
										0
										0
										0
										0
										0
										0
										0
										0
										0
										0
										0
										0
										0
										0
										0
										0
										0
										0
										0
										0
										0
										0
										0
										0
										0
										0
										0
										0
										0
										0
										0
										0
										0
										0
										0
										0
										0
										0
										0
										0
										0
										0
										0
										0
										0
										0
										0
										0
										0
										0
										0
										0
										0
										0
										0
										0
										0
										0
										0
										0
										0
										0
										0
										0
										0
										0
										0
										0
										0
										0
										0
										0
										0
										0
										0
										0
										0
										0
										0
										0
										0
										0
										0
										0
										0
										0
										0
										0
										0
										0
										0
										0
										0
										0
										0
										0
										0
										0
										0
										0
										0
										0
										0
										0
										0
										0
										0
										0
										0
										0
										0
										0
										0
										0
										0
										0
										0
										0
										0
										0
										0
										0
										0
										0
										0
										0
										0
										0
										0
										0
										0
										0
										0
										0
										0
										0
										0
										0
										0
										0
										0
										0
										0
										0
										0
										0
										0
										0
										0
										0
										0
										0
										0
										0
										0
										0
										0
										0
										0
										0
										0
										0
										0
										0
										0
										0
										0
										0
										0
										0
										0
										0
										0
										0
										0
										0
										0
										0
										0
										0
										0
										0
										0
										0
										0
										0
										0
										0
										0
										0
										0
										0
										0
										0
										0
										0
										0
										0
										0
										0
										0
										0
										0
										0
										0
										0
										0
										0
										0
										0
										0
										0
										0
										0
										0
										0
										0
										0
										0
										0
										0
										0
										0
										0
										0
										0
										0
										0
										0
										0
										0
										0
										0
										0
										0
										0
										0
										0
										0
										0
										0
										0
										0
										0
										0
										0
										0
										0
										0
										0
										0
										0
										0
										0
										0
										0
										0
										0
										0
										0
										0
										0
										0
										0
										0
										0
										0
										0
										0
										0
										0
										0
										0
										0
										0
										0
										0
										0
										0
										0
										0
										0
										0
										0
										0
										0
										0
										0
										0
										0
										0
										0
										0
										0
										0
										0
										0
										0
										0
										0
										0
										0
										0
										0
										0
										0
										0
										0
										0
										0
										0
										0
										0
										0
										0
										0
										0
										0
										0
										0
										0
										0
										0
										0
										0
										0
										0
										0
										0
										0
										0
										0
										0
										0
										0
										0
										0
										0
										0
										0
										0
										0
										0
										0
										0
										0
										0
										0
										0
										0
										0
										0
										0
										0
										0
										0
										0
										0
										0
										0
										0
										0
										0
										0
										0
										0
										0
										0
										0
										0
										0
										0
										0
										0
										0
										0
										0
										0
										0
										0
										0
										0
										0
										0
										0
										0
										0
										0
										0
										0
										0
										0
										0
										0
										0
										0
										0
										0
										0
										0
										0
										0
										0
										0
										0
										0
										0
										0
										0
										0
										0
										0
										0
										0
										0
										0
										0
										0
										0
										0
										0
										0
										0
										0
										0
										0
										0
										0
										0
										0
										0
										0
										0
										0
										0
										0
										0
										0
										0
										0
										0
										0
										0
										0
										0
										0
										0
										0
										0
										0
										0
										0
										0
										0
										0
										0
										0
										0
										0
										0
										0
										0
										0
										0
										0
										0
										0
										0
										0
										0
										0
										0
										0
										0
										0
										0
										0
										0
										0
										0
										0
										0
										0
										0
										0
										0
										0
										0
										0
										0
										0
										0
										0
										0
										0
										0
										0
										0
										0
										0
										0
										0
										0
										0
										0
										0
										0
										0
										0
										0
										0
										0
										0
										0
										0
										0
										0
										0
										0
										0
										0
										0
										0
										0
										0
										0
										0
										0
										0
										0
										0
										0
										0
										0
										0
										0
										0
										0
										0
										0
										0
										0
										0
										0
										0
										0
										0
										0
										0
										0
										0
										0
										0
										0
										0
										0
										0
										0
										0
										0
										0
										0
										0
										0
										0
										0
										0
										0
										0
										0
										0
										0
										0
										0
										0
										0
										0
										0
										0
										0
										0
										0
										0
										0
										0
										0
										0
										0
										0
										0
										0
										0
										0
										0
										0
										0
										0
										0
										0
										0
										0
										0
										0
										0
										0
										0
										0
										0
										0
										0
										0
										0
										0
										0
										0
										0
										0
										0
										0
										0
										0
										0
										0
										0
										0
										0
										0
										0
										0
										0
										0
										0
										0
										0
										0
										0
										0
										0
										0
										0
										0
										0
										0
										0
										0
										0
										0
										0
										0
										0
										0
										0
										0
										0
										0
										0
										0
										0
										0
										0
										0
										0
										0
										0
										0
										0
										0
										0
										0
										0
										0
										0
										0
										0
										0
										0
										0
										0
										0
										0
										0
										0
										0
										0
										0
										0
										0
										0
										0
										0
										0
										0
										0
										0
										0
										0
										0
										0
										0
										0
										0
										0
										0
										0
										0
										0
										0
										0
										0
										0
										0
										0
										0
										0
										0
										0
										0
										0
										0
										0
										0
										0
										0
										0
										0
										0
										0
										0
										0
										0
										0
										0
										0
										0
										0
										0
										0
										0
										0
										0
										0
										0
										0
										0
										0
										0
										0
										0
										0
										0
										0
										0
										0
										0
										0
										0
										0
										0
										0
										0
										0
										0
										0
										0
										0
										0
										0
										0
										0
										0
										0
										0
										0
										0
										0
										0
										0
										0
										0
										0
										0
										0
										0
										0
										0
										0
										0
										0
										0
										0
										0
										0
										0
										0
										0
										0
										0
										0
										0
										0
										0
										0
										0
										0
										0
										0
										0
										0
										0
										0
										0
										0
										0
										0
										0
										0
										0
										0
										0
										0
										0
										0
										0
										0
										0
										0
										0
										0
										0
										0
[truncated: 1,046,576+ more rows]

## Sheet: Projected AWT
	Population Health Needs Simulation Model for Health Workforce Planning
	Estimated Annual Supply of Labour Time, adjusted for labour participation rate.
		Show estimates in	Minutes
	No.	Health Workforce Category	Estimated Aggregate Available Working Time
			2021	2022	2023	2024	2025	2026	2027	2028	2029	2030	2031	2032	2033	2034	2035	2036
	1	Medical officer	1169880480	1.17943e+09	1.18881e+09	1.19803e+09	1.2071e+09	1.21601e+09	1.22477e+09	1.23339e+09	1.24185e+09	1.25018e+09	1.25836e+09	1.2664e+09	1.2743e+09	1.28207e+09	1.28971e+09	1.29722e+09
	2	Obstetrician &Gynecologist	42258240	4.76894e+07	5.30282e+07	5.82762e+07	6.3435e+07	6.85062e+07	7.34911e+07	7.83912e+07	8.32081e+07	8.79431e+07	9.25976e+07	9.71729e+07	1.01671e+08	1.06092e+08	1.10438e+08	1.1471e+08
	3	Ophthamologist	10932480	1.68961e+07	2.27584e+07	2.85211e+07	3.41857e+07	3.97541e+07	4.52278e+07	5.06084e+07	5.58976e+07	6.10969e+07	6.62077e+07	7.12317e+07	7.61703e+07	8.10249e+07	8.5797e+07	9.0488e+07
	4	Pediatrician	36056160	4.15927e+07	4.70352e+07	5.23851e+07	5.76441e+07	6.28136e+07	6.78953e+07	7.28906e+07	7.7801e+07	8.26279e+07	8.73728e+07	9.20369e+07	9.66218e+07	1.01129e+08	1.05559e+08	1.09914e+08
	5	Physician(internal Medicine)	36476640	4.20061e+07	4.74415e+07	5.27845e+07	5.80367e+07	6.31996e+07	6.82747e+07	7.32635e+07	7.81676e+07	8.29883e+07	8.7727e+07	9.23851e+07	9.69641e+07	1.01465e+08	1.0589e+08	1.10239e+08
	6	Psychiatrist	7358400	1.33828e+07	1.93048e+07	2.51262e+07	3.08486e+07	3.64736e+07	4.20031e+07	4.74386e+07	5.27816e+07	5.80339e+07	6.31968e+07	6.8272e+07	7.32609e+07	7.8165e+07	8.29857e+07	8.77245e+07
	7	Surgeon	34899840	4.04561e+07	4.59178e+07	5.12867e+07	5.65644e+07	6.17523e+07	6.6852e+07	7.18651e+07	7.67929e+07	8.16369e+07	8.63986e+07	9.10794e+07	9.56805e+07	1.00203e+08	1.0465e+08	1.0902e+08
	8	Pathologist	6832800	1.28662e+07	1.8797e+07	2.46269e+07	3.03578e+07	3.59912e+07	4.15289e+07	4.69724e+07	5.23234e+07	5.75834e+07	6.2754e+07	6.78367e+07	7.2833e+07	7.77444e+07	8.25723e+07	8.73181e+07
	9	Operating Theatre nurse	0	18921600	3.75215e+07	5.58053e+07	7.37782e+07	9.14455e+07	1.08813e+08	1.25884e+08	1.42666e+08	1.59162e+08	1.75378e+08	1.91318e+08	2.06987e+08	2.2239e+08	2.37531e+08	2.52415e+08
	10	Kenya Registered Community Health Nurse	11527354080	1.17477e+10	1.19642e+10	1.21771e+10	1.23864e+10	1.25921e+10	1.27943e+10	1.29931e+10	1.31885e+10	1.33805e+10	1.35693e+10	1.37549e+10	1.39374e+10	1.41167e+10	1.4293e+10	1.44663e+10
	11	Mental Health/Psychiatry Nurse	0	7568640	1.50086e+07	2.23221e+07	2.95113e+07	3.65782e+07	4.3525e+07	5.03537e+07	5.70664e+07	6.36649e+07	7.01512e+07	7.65273e+07	8.2795e+07	8.89561e+07	9.50125e+07	1.00966e+08
	12	Critical care Nurse	0	12772080	2.5327e+07	3.76686e+07	4.98003e+07	6.17257e+07	7.34485e+07	8.49719e+07	9.62995e+07	1.07434e+08	1.1838e+08	1.2914e+08	1.39717e+08	1.50113e+08	1.60334e+08	1.7038e+08
	13	Paediatric Nurse	0	6307200	1.25072e+07	1.86018e+07	2.45927e+07	3.04818e+07	3.62709e+07	4.19615e+07	4.75553e+07	5.30541e+07	5.84593e+07	6.37727e+07	6.89958e+07	7.41301e+07	7.91771e+07	8.41383e+07
	14	Kenya Registered Midwife	0	22705920	4.50258e+07	6.69663e+07	8.85338e+07	1.09735e+08	1.30575e+08	1.51061e+08	1.71199e+08	1.90995e+08	2.10454e+08	2.29582e+08	2.48385e+08	2.66868e+08	2.85037e+08	3.02898e+08
	15	Registered Clinical Officer	2291300640	2.54563e+09	2.79564e+09	3.0414e+09	3.28298e+09	3.52046e+09	3.75389e+09	3.98336e+09	4.20893e+09	4.43066e+09	4.64863e+09	4.86288e+09	5.0735e+09	5.28054e+09	5.48405e+09	5.68411e+09
	16	Anaesthetist Clinical Officer	97971840	1.23743e+08	1.49075e+08	1.73977e+08	1.98456e+08	2.22519e+08	2.46172e+08	2.69424e+08	2.9228e+08	3.14747e+08	3.36833e+08	3.58543e+08	3.79884e+08	4.00862e+08	4.21484e+08	4.41755e+08
	17	Lung & Skin Clinical officer	28592640	3.75674e+07	4.63895e+07	5.50617e+07	6.35864e+07	7.19663e+07	8.02037e+07	8.8301e+07	9.62607e+07	1.04085e+08	1.11776e+08	1.19337e+08	1.26769e+08	1.34075e+08	1.41256e+08	1.48316e+08
	18	Paediatric Clinical Officer	53821440	6.23673e+07	7.07678e+07	7.90256e+07	8.71429e+07	9.51223e+07	1.02966e+08	1.10676e+08	1.18256e+08	1.25706e+08	1.3303e+08	1.40229e+08	1.47306e+08	1.54263e+08	1.61101e+08	1.67823e+08
	19	Reproductive Health Clinical Officer	13875840	2.07356e+07	2.74786e+07	3.41071e+07	4.06229e+07	4.70279e+07	5.3324e+07	5.95131e+07	6.5597e+07	7.15774e+07	7.74562e+07	8.32351e+07	8.89157e+07	9.44997e+07	9.99888e+07	1.05385e+08
	20	Dental surgeion	141281280	1.41529e+08	1.41772e+08	1.4201e+08	1.42245e+08	1.42476e+08	1.42703e+08	1.42926e+08	1.43145e+08	1.43361e+08	1.43573e+08	1.43781e+08	1.43986e+08	1.44187e+08	1.44385e+08	1.44579e+08
	21	Community Oral Health Officer	0	4257360	8.44234e+06	1.25562e+07	1.66001e+07	2.05752e+07	2.44828e+07	2.8324e+07	3.20998e+07	3.58115e+07	3.94601e+07	4.30466e+07	4.65722e+07	5.00378e+07	5.34445e+07	5.67933e+07
	22	Pharmacist	427733280	5.37019e+08	6.44447e+08	7.50048e+08	8.53854e+08	9.55896e+08	1.0562e+09	1.1548e+09	1.25173e+09	1.34701e+09	1.44067e+09	1.53273e+09	1.62323e+09	1.71219e+09	1.79964e+09	1.88561e+09
	23	Clinical pharmacist	0	0	0	0	0	0	0	0	0	0	0	0	0	0	0	0
	24	Pharmaceutical Technologist	1201416480	1.21311e+09	1.2246e+09	1.23589e+09	1.247e+09	1.25791e+09	1.26864e+09	1.27919e+09	1.28956e+09	1.29975e+09	1.30977e+09	1.31962e+09	1.3293e+09	1.33881e+09	1.34817e+09	1.35736e+09
	25	Physiotherapist	184695840	2.22228e+08	2.59123e+08	2.9539e+08	3.31041e+08	3.66086e+08	4.00535e+08	4.34398e+08	4.67686e+08	5.00407e+08	5.32573e+08	5.64191e+08	5.95273e+08	6.25825e+08	6.55859e+08	6.85382e+08
	26	Occupational Therapist	58131360	7.41726e+07	8.99411e+07	1.05442e+08	1.20678e+08	1.35656e+08	1.5038e+08	1.64853e+08	1.7908e+08	1.93065e+08	2.06812e+08	2.20326e+08	2.3361e+08	2.46668e+08	2.59504e+08	2.72122e+08
	27	Orthopaedic Technologist	30169440	3.28759e+07	3.55363e+07	3.81515e+07	4.07222e+07	4.32492e+07	4.57333e+07	4.81751e+07	5.05754e+07	5.29349e+07	5.52543e+07	5.75343e+07	5.97755e+07	6.19787e+07	6.41443e+07	6.62732e+07
	28	Clinical Dietician	0	68317488	1.35474e+08	2.01488e+08	2.6638e+08	3.30169e+08	3.92874e+08	4.54512e+08	5.15103e+08	5.74664e+08	6.33212e+08	6.90765e+08	7.4734e+08	8.02952e+08	8.5762e+08	9.11358e+08
	29	Nutritionist	1105967520	1.1321e+09	1.1578e+09	1.18305e+09	1.20788e+09	1.23229e+09	1.25628e+09	1.27986e+09	1.30304e+09	1.32583e+09	1.34823e+09	1.37024e+09	1.39189e+09	1.41317e+09	1.43408e+09	1.45464e+09
	30	Speech Therapist	0	875965	1.73704e+06	2.58347e+06	3.41552e+06	4.23342e+06	5.03742e+06	5.82775e+06	6.60464e+06	7.36833e+06	8.11903e+06	8.85697e+06	9.58237e+06	1.02954e+07	1.09964e+07	1.16854e+07
	31	Medical Laboratory Technologist	1912973760	1.95338e+09	1.9931e+09	2.03214e+09	2.07052e+09	2.10825e+09	2.14534e+09	2.1818e+09	2.21763e+09	2.25286e+09	2.28749e+09	2.32153e+09	2.35499e+09	2.38788e+09	2.42021e+09	2.452e+09
	32	Orthopedic Trauma Technologist	0	0	0	0	0	0	0	0	0	0	0	0	0	0	0	0
	33	0	0	0	0	0	0	0	0	0	0	0	0	0	0	0	0	0
	34	0	0	0	0	0	0	0	0	0	0	0	0	0	0	0	0	0
	35	0	0	0	0	0	0	0	0	0	0	0	0	0	0	0	0	0
	36	0	0	0	0	0	0	0	0	0	0	0	0	0	0	0	0	0
	37	0	0	0	0	0	0	0	0	0	0	0	0	0	0	0	0	0
	38	0	0	0	0	0	0	0	0	0	0	0	0	0	0	0	0	0
	39	0	0	0	0	0	0	0	0	0	0	0	0	0	0	0	0	0
	40	0	0	0	0	0	0	0	0	0	0	0	0	0	0	0	0	0
	41	0	0	0	0	0	0	0	0	0	0	0	0	0	0	0	0	0
	42	0	0	0	0	0	0	0	0	0	0	0	0	0	0	0	0	0
	43	0	0	0	0	0	0	0	0	0	0	0	0	0	0	0	0	0
	44	0	0	0	0	0	0	0	0	0	0	0	0	0	0	0	0	0
	45	0	0	0	0	0	0	0	0	0	0	0	0	0	0	0	0	0
	46	0	0	0	0	0	0	0	0	0	0	0	0	0	0	0	0	0
	47	0	0	0	0	0	0	0	0	0	0	0	0	0	0	0	0	0
	48	0	0	0	0	0	0	0	0	0	0	0	0	0	0	0	0	0
	49	0	0	0	0	0	0	0	0	0	0	0	0	0	0	0	0	0
	50	0	0	0	0	0	0	0	0	0	0	0	0	0	0	0	0	0
	51	0	0	0	0	0	0	0	0	0	0	0	0	0	0	0	0	0
	52	0	0	0	0	0	0	0	0	0	0	0	0	0	0	0	0	0
	53	0	0	0	0	0	0	0	0	0	0	0	0	0	0	0	0	0
	54	0	0	0	0	0	0	0	0	0	0	0	0	0	0	0	0	0
	55	0	0	0	0	0	0	0	0	0	0	0	0	0	0	0	0	0
	56	0	0	0	0	0	0	0	0	0	0	0	0	0	0	0	0	0
	57	0	0	0	0	0	0	0	0	0	0	0	0	0	0	0	0	0
	58	0	0	0	0	0	0	0	0	0	0	0	0	0	0	0	0	0
	59	0	0	0	0	0	0	0	0	0	0	0	0	0	0	0	0	0
	60	0	0	0	0	0	0	0	0	0	0	0	0	0	0	0	0	0
	61	0	0	0	0	0	0	0	0	0	0	0	0	0	0	0	0	0
	62	0	0	0	0	0	0	0	0	0	0	0	0	0	0	0	0	0
	63	0	0	0	0	0	0	0	0	0	0	0	0	0	0	0	0	0
	64	0	0	0	0	0	0	0	0	0	0	0	0	0	0	0	0	0
	65	0	0	0	0	0	0	0	0	0	0	0	0	0	0	0	0	0
	66	0	0	0	0	0	0	0	0	0	0	0	0	0	0	0	0	0
	67	0	0	0	0	0	0	0	0	0	0	0	0	0	0	0	0	0
	68	0	0	0	0	0	0	0	0	0	0	0	0	0	0	0	0	0
	69	0	0	0	0	0	0	0	0	0	0	0	0	0	0	0	0	0
	70	0	0	0	0	0	0	0	0	0	0	0	0	0	0	0	0	0
		Kenya	20419980480	2.13802e+10	2.2324e+10	2.32519e+10	2.41639e+10	2.50604e+10	2.59417e+10	2.68081e+10	2.76596e+10	2.84968e+10	2.93196e+10	3.01285e+10	3.09237e+10	3.17053e+10	3.24736e+10	3.32289e+10

[truncated: 26 more sheets: Supply Projection_Stock, Cost of Wages for Supply, Population Projection, Mapping Needs_Pop. Demogr Xtics, Level of Health, Activity Standard entry Form, List of Task & Stand. workload, Category Allowance Factor (CAF), Dropdowns, Intervention_Skill_MatchingForm, Needs-based Sensitivity Analysi, Low_Scenario, Master_Needs_based_Calculations, High_Scenario, Low_Estimated Need-based Req., High_Estimated Need-based Req, Estimated Need-based Requiremen, Employment Cost_Needs-based, Cost of HWF Needs vs Supply, Gap Analysis …]
